# Supplementary material for: Insights into Real Lignin Refining: Impacts of Multiple Ether Bonds on the Cracking of β-O-4 Linkages and Selectivity of Products
Source: Molecules. 2025 Dec 30;31(1):133. doi: 10.3390/molecules31010133 (PMC12786805; doi:10.3390/molecules31010133)
Supplement: Supplementary file 1 [file molecules-31-00133-s001.zip]

Archive with 1 entries (1 files):
- molecules-4020262-supplementary.pdf
